# Supplementary material for: Assessing Non-Specific Neck Pain through Pose Estimation from Images Based on Ensemble Learning
Source: Life (Basel). 2023 Nov 30;13(12):2292. doi: 10.3390/life13122292 (PMC10744896; doi:10.3390/life13122292)
Supplement: Supplementary file 1 [file life-13-02292-s001.zip]

Archive with 1 entries (1 files):
- life-2700433-supplementary.pdf
